# Supplementary material for: Building synthetic biosensors using red blood cell proteins
Source: bioRxiv. 2023 Dec 16:2023.12.16.571988. Preprint. [Version 1] doi: 10.1101/2023.12.16.571988 (PMC10760168; doi:10.1101/2023.12.16.571988)
Supplement: Supplement 2 — • Supplementary Data 1: Plasmid maps for all plasmids generated in this study; table describing which plasmids were used in which figures (.Zip) [file media-2.zip]

Archive with 141 entries (140 files):
- Supplementary Data 1/
- Supplementary Data 1/L2186-GFPL.10_hKell_FKBP.dna
- __MACOSX/Supplementary Data 1/._L2186-GFPL.10_hKell_FKBP.dna
- Supplementary Data 1/L2379-FKBP_hGPA(V84R)_20_NLuc11S.dna
- __MACOSX/Supplementary Data 1/._L2379-FKBP_hGPA(V84R)_20_NLuc11S.dna
- Supplementary Data 1/L2190-FKBP_hGPA_10.GFPL.dna
- __MACOSX/Supplementary Data 1/._L2190-FKBP_hGPA_10.GFPL.dna
- Supplementary Data 1/L2373-FRB_hGPA_20_NLuc114.dna
- __MACOSX/Supplementary Data 1/._L2373-FRB_hGPA_20_NLuc114.dna
- Supplementary Data 1/L2132-FKBP_hGPA_114_5GS_CyOFP1.dna
- __MACOSX/Supplementary Data 1/._L2132-FKBP_hGPA_114_5GS_CyOFP1.dna
- Supplementary Data 1/L2212-GFP.20_hKell_FRB.dna
- __MACOSX/Supplementary Data 1/._L2212-GFP.20_hKell_FRB.dna
- Supplementary Data 1/L2179-FRB_hGPA_6.GFPS.dna
- __MACOSX/Supplementary Data 1/._L2179-FRB_hGPA_6.GFPS.dna
- Supplementary Data 1/L2127-FRB_GPA_20_114_20GS_CyOFP1.dna
- __MACOSX/Supplementary Data 1/._L2127-FRB_GPA_20_114_20GS_CyOFP1.dna
- Supplementary Data 1/L2240-FKBP_hGPA(V84R)_40.GFPL.dna
- __MACOSX/Supplementary Data 1/._L2240-FKBP_hGPA(V84R)_40.GFPL.dna
- Supplementary Data 1/L2246-FKBP.10_hGPA(V84R)_20.GFPL.dna
- __MACOSX/Supplementary Data 1/._L2246-FKBP.10_hGPA(V84R)_20.GFPL.dna
- Supplementary Data 1/eRBC_plasmidMaps.xlsx
- __MACOSX/Supplementary Data 1/._eRBC_plasmidMaps.xlsx
- Supplementary Data 1/L2177-GFPS.6_hKell_FKBP.dna
- __MACOSX/Supplementary Data 1/._L2177-GFPS.6_hKell_FKBP.dna
- Supplementary Data 1/L2092-TD142_MigR1-FRB-GPA-20-FullNLuc-RH-CyOFP1.dna
- __MACOSX/Supplementary Data 1/._L2092-TD142_MigR1-FRB-GPA-20-FullNLuc-RH-CyOFP1.dna
- Supplementary Data 1/L983-FRB_hGPA_0.GFPL.dna
- __MACOSX/Supplementary Data 1/._L983-FRB_hGPA_0.GFPL.dna
- Supplementary Data 1/L2282-FRB_hGPA_10CZ_GFPS.dna
- __MACOSX/Supplementary Data 1/._L2282-FRB_hGPA_10CZ_GFPS.dna
- Supplementary Data 1/L2244-FKBP_hGPA(V84R)_80.GFPL.dna
- __MACOSX/Supplementary Data 1/._L2244-FKBP_hGPA(V84R)_80.GFPL.dna
- Supplementary Data 1/L2189-FKBP_hGPA_10.GFPS.dna
- __MACOSX/Supplementary Data 1/._L2189-FKBP_hGPA_10.GFPS.dna
- Supplementary Data 1/L2116-FRB_GPA_20_114_RH_CyOFP1.dna
- __MACOSX/Supplementary Data 1/._L2116-FRB_GPA_20_114_RH_CyOFP1.dna
- Supplementary Data 1/L2199-FKBP_hGPA_20.GFPL.dna
- __MACOSX/Supplementary Data 1/._L2199-FKBP_hGPA_20.GFPL.dna
- Supplementary Data 1/L2255-FRB_hGPA(V84E)_20.GFPS.dna
- __MACOSX/Supplementary Data 1/._L2255-FRB_hGPA(V84E)_20.GFPS.dna
- Supplementary Data 1/L2383-FRB.GPA.20.11S.114.dna
- __MACOSX/Supplementary Data 1/._L2383-FRB.GPA.20.11S.114.dna
- Supplementary Data 1/L976-GFPS.0_hKell_FKBP.dna
- __MACOSX/Supplementary Data 1/._L976-GFPS.0_hKell_FKBP.dna
- Supplementary Data 1/L2194-GFPL.20_hKell_FKBP.dna
- __MACOSX/Supplementary Data 1/._L2194-GFPL.20_hKell_FKBP.dna
- Supplementary Data 1/L2283-FRB_hGPA_10NZ_GFPS.dna
- __MACOSX/Supplementary Data 1/._L2283-FRB_hGPA_10NZ_GFPS.dna
- Supplementary Data 1/L2310-GFPL_20CZ_hKell_FKBP.dna
- __MACOSX/Supplementary Data 1/._L2310-GFPL_20CZ_hKell_FKBP.dna
- Supplementary Data 1/L2376-FKBP_hGPA_20_NLuc114.dna
- __MACOSX/Supplementary Data 1/._L2376-FKBP_hGPA_20_NLuc114.dna
- Supplementary Data 1/L2248-FKBP.30_hGPA(V84R)_20.GFPL.dna
- __MACOSX/Supplementary Data 1/._L2248-FKBP.30_hGPA(V84R)_20.GFPL.dna
- Supplementary Data 1/L2380-FKBP_hGPA(V84R)_20_NLuc114.dna
- __MACOSX/Supplementary Data 1/._L2380-FKBP_hGPA(V84R)_20_NLuc114.dna
- Supplementary Data 1/L2195-FRB_hGPA_20.GFPS.dna
- __MACOSX/Supplementary Data 1/._L2195-FRB_hGPA_20.GFPS.dna
- Supplementary Data 1/L2374-FRB_hGPA_20_NLuc11S.dna
- __MACOSX/Supplementary Data 1/._L2374-FRB_hGPA_20_NLuc11S.dna
- Supplementary Data 1/L2184-GFPL.10_hKell_FRB.dna
- __MACOSX/Supplementary Data 1/._L2184-GFPL.10_hKell_FRB.dna
- Supplementary Data 1/L2241-FRB_hGPA(V84R)_80.GFPS.dna
- __MACOSX/Supplementary Data 1/._L2241-FRB_hGPA(V84R)_80.GFPS.dna
- Supplementary Data 1/L2125-FRB_hGPA_20_NLuc_10_CyOFP1.dna
- __MACOSX/Supplementary Data 1/._L2125-FRB_hGPA_20_NLuc_10_CyOFP1.dna
- Supplementary Data 1/L2256-FKBP_hGPA(V84E)_20.GFPL.dna
- __MACOSX/Supplementary Data 1/._L2256-FKBP_hGPA(V84E)_20.GFPL.dna
- Supplementary Data 1/L2187-FRB_hGPA_10.GFPS.dna
- __MACOSX/Supplementary Data 1/._L2187-FRB_hGPA_10.GFPS.dna
- Supplementary Data 1/L2245-FRB.10_hGPA(V84R)_20.GFPS.dna
- __MACOSX/Supplementary Data 1/._L2245-FRB.10_hGPA(V84R)_20.GFPS.dna
- Supplementary Data 1/L975-GFPL.0_hKell_FRB.dna
- __MACOSX/Supplementary Data 1/._L975-GFPL.0_hKell_FRB.dna
- Supplementary Data 1/L2097-TD147_MigR1-FKBP-GPA-20-11S-T2A-FRB-GPA-20-114-RH-CyOFP1.dna
- __MACOSX/Supplementary Data 1/._L2097-TD147_MigR1-FKBP-GPA-20-11S-T2A-FRB-GPA-20-114-RH-CyOFP1.dna
- Supplementary Data 1/L2254-FKBP_hGPA(V84K)_20.GFPL.dna
- __MACOSX/Supplementary Data 1/._L2254-FKBP_hGPA(V84K)_20.GFPL.dna
- Supplementary Data 1/L2086-TD136_MigR1-EGFP.FRB.GPA(V84R).114.T2A.FKBP.GPA(V84R).11A.puro.dna
- __MACOSX/Supplementary Data 1/._L2086-TD136_MigR1-EGFP.FRB.GPA(V84R).114.T2A.FKBP.GPA(V84R).11A.puro.dna
- Supplementary Data 1/L2180-FRB_hGPA_6.GFPL.dna
- __MACOSX/Supplementary Data 1/._L2180-FRB_hGPA_6.GFPL.dna
- Supplementary Data 1/L2253-FRB_hGPA(V84K)_20.GFPS.dna
- __MACOSX/Supplementary Data 1/._L2253-FRB_hGPA(V84K)_20.GFPS.dna
- Supplementary Data 1/L2130-FKBP_hGPA_114_20GS_CyOFP1.dna
- __MACOSX/Supplementary Data 1/._L2130-FKBP_hGPA_114_20GS_CyOFP1.dna
- Supplementary Data 1/L2301-GFPL_10CZ_hKell_FKBP.dna
- __MACOSX/Supplementary Data 1/._L2301-GFPL_10CZ_hKell_FKBP.dna
- Supplementary Data 1/L2213-FRB_hGPA_20.GFP.dna
- __MACOSX/Supplementary Data 1/._L2213-FRB_hGPA_20.GFP.dna
- Supplementary Data 1/L2129-FRB_GPA_20_114_5GS_CyOFP1.dna
- __MACOSX/Supplementary Data 1/._L2129-FRB_GPA_20_114_5GS_CyOFP1.dna
- Supplementary Data 1/L2231-FRB_hGPA(V84R)_20.GFPS.dna
- __MACOSX/Supplementary Data 1/._L2231-FRB_hGPA(V84R)_20.GFPS.dna
- Supplementary Data 1/L2297-FRB_hGPA_20NZ_GFPS.dna
- __MACOSX/Supplementary Data 1/._L2297-FRB_hGPA_20NZ_GFPS.dna
- Supplementary Data 1/L2237-FRB_hGPA(V84R)_40.GFPS.dna
- __MACOSX/Supplementary Data 1/._L2237-FRB_hGPA(V84R)_40.GFPS.dna
- Supplementary Data 1/L2087-TD137_MigR1-EGFP.FRB.GPA.114.T2A.FKBP.GPA(V84R).11A.puro.dna
- __MACOSX/Supplementary Data 1/._L2087-TD137_MigR1-EGFP.FRB.GPA.114.T2A.FKBP.GPA(V84R).11A.puro.dna
- Supplementary Data 1/L2178-GFPL.6_hKell_FKBP.dna
- __MACOSX/Supplementary Data 1/._L2178-GFPL.6_hKell_FKBP.dna
- Supplementary Data 1/L2234-FKBP_hGPA(V84R)_20.GFPL.dna
- __MACOSX/Supplementary Data 1/._L2234-FKBP_hGPA(V84R)_20.GFPL.dna
- Supplementary Data 1/L2131-FKBP_hGPA_114_10GS_CyOFP1.dna
- __MACOSX/Supplementary Data 1/._L2131-FKBP_hGPA_114_10GS_CyOFP1.dna
- Supplementary Data 1/L2302-GFPL_10NZ_hKell_FKBP.dna
- __MACOSX/Supplementary Data 1/._L2302-GFPL_10NZ_hKell_FKBP.dna
- Supplementary Data 1/L2375-FKBP_hGPA_20_NLuc11S.dna
- __MACOSX/Supplementary Data 1/._L2375-FKBP_hGPA_20_NLuc11S.dna
- Supplementary Data 1/L977-GFPL.0_hKell_FKBP.dna
- __MACOSX/Supplementary Data 1/._L977-GFPL.0_hKell_FKBP.dna
- Supplementary Data 1/L2296-FRB_hGPA_20CZ_GFPS.dna
- __MACOSX/Supplementary Data 1/._L2296-FRB_hGPA_20CZ_GFPS.dna
- Supplementary Data 1/L2085-TD135_MigR1-EGFP.FRB.GPA.114.T2A.FKBP.GPA.11A.puro.dna
- __MACOSX/Supplementary Data 1/._L2085-TD135_MigR1-EGFP.FRB.GPA.114.T2A.FKBP.GPA.11A.puro.dna
- Supplementary Data 1/L2176-GFPL.6_hKell_FRB.dna
- __MACOSX/Supplementary Data 1/._L2176-GFPL.6_hKell_FRB.dna
- Supplementary Data 1/L2088-TD138_MigR1-EGFP.FRB.GPA(V84R).114.T2A.FKBP.GPA.11A.puro.dna
- __MACOSX/Supplementary Data 1/._L2088-TD138_MigR1-EGFP.FRB.GPA(V84R).114.T2A.FKBP.GPA.11A.puro.dna
- Supplementary Data 1/L2378-FRB_hGPA(V84R)_20_NLuc11S.dna
- __MACOSX/Supplementary Data 1/._L2378-FRB_hGPA(V84R)_20_NLuc11S.dna
- Supplementary Data 1/L2311-GFPL_20NZ_hKell_FKBP.dna
- __MACOSX/Supplementary Data 1/._L2311-GFPL_20NZ_hKell_FKBP.dna
- Supplementary Data 1/L2096-TD146_MigR1-FRB-GPA-20-114-RH-CyOFP1-T2A-FKBP-GPA-20-11S.dna
- __MACOSX/Supplementary Data 1/._L2096-TD146_MigR1-FRB-GPA-20-114-RH-CyOFP1-T2A-FKBP-GPA-20-11S.dna
- Supplementary Data 1/L2377-FRB_hGPA(V84R)_20_NLuc114.dna
- __MACOSX/Supplementary Data 1/._L2377-FRB_hGPA(V84R)_20_NLuc114.dna
- Supplementary Data 1/L984-FKBP_hGPA_0.GFPS.dna
- __MACOSX/Supplementary Data 1/._L984-FKBP_hGPA_0.GFPS.dna
- Supplementary Data 1/L2181-FKBP_hGPA_6.GFPS.dna
- __MACOSX/Supplementary Data 1/._L2181-FKBP_hGPA_6.GFPS.dna
- Supplementary Data 1/L2128-FRB_GPA_20_114_10GS_CyOFP1.dna
- __MACOSX/Supplementary Data 1/._L2128-FRB_GPA_20_114_10GS_CyOFP1.dna
- Supplementary Data 1/L982-FRB_hGPA_0.GFPS.dna
- __MACOSX/Supplementary Data 1/._L982-FRB_hGPA_0.GFPS.dna
- Supplementary Data 1/L2117-FKBP_hGPA_114_RH_CyOFP1.dna
- __MACOSX/Supplementary Data 1/._L2117-FKBP_hGPA_114_RH_CyOFP1.dna
- Supplementary Data 1/L2247-FRB.30_hGPA(V84R)_20.GFPS.dna
- __MACOSX/Supplementary Data 1/._L2247-FRB.30_hGPA(V84R)_20.GFPS.dna
